# Supplementary material for: Two New Fatty Acid Derivatives, Omphalotols A and B and Anti-Helicobacter pylori Fatty Acid Derivatives from Poisonous Mushroom Omphalotus japonicus
Source: Pharmaceuticals (Basel). 2022 Jan 25;15(2):139. doi: 10.3390/ph15020139 (PMC8874359; doi:10.3390/ph15020139)
Supplement: Supplementary file 1 [file pharmaceuticals-15-00139-s001.zip]

Archive with 1 entries (1 files):
- pharmaceuticals-1530678-supplementary.pdf
